# Supplementary material for: The penile microbiota of Black South African men: relationship with human papillomavirus and HIV infection
Source: BMC Microbiol. 2020 Apr 6;20:78. doi: 10.1186/s12866-020-01759-x (PMC7137192; doi:10.1186/s12866-020-01759-x)
Supplement: Supplementary file 6 — Additional file 6. Metadata associated with all samples used in this study. [file 12866_2020_1759_MOESM6_ESM.txt]

#SampleID	SampleID_HPV_Couples_Cohort_Study	IDs.mothur	Final_Analysis_238men	sex	Age	HIV	arv	arvtype2	female.part	married	currsex_m	currsex_y	regsex	partreg	livetog	age1sex	lifeparts	yr1sexparts	yr1newparts	sex1month	contracep	oc	depo	neten	unkic	fster	mcondom	fcondom	nowcondom	circumsized	cigs	xcigno	xcigmo	xcigyr	pcigno	pcigmo	pcigyr	discharge	discharge2	ulcer	ulcer2	pap	CD4	HPV	HPV types (Roche Genotyping)	Low B globin	High B globin
M16	16.2	SP-Library1-1_S1	16	2	42	n			no.part	0			20	0	1	18	25			6	1								1	1	3				10	11	20	2		2		n	n	negative	negative	positive	positive
M29	29.2	SP-Library1-20_S13	29	2	32	n			F29	0			10	3	1	18	15			10	1								1	1	3				10	0	18	2		1	4	n	n	negative	negative	positive	positive
M44	44.2	SP-Library1-31_S25	44	2	31	n			F44	0			2	3	1	18	6			3	1								1	1	3				4		10	2		2		n	n	negative	negative	positive	positive
M50	50.2	SP-Library3-1_S1	excluded	2	57	n			no.part	0			1	3	1	14	6			1	3								1	1	3				6	0	42	1	4	2		n	n	negative	negative	positive	positive
M68	68.2	SP-Library1-42_S37	68	2	39	n			F68	0			2	3	1	14	4			12	0								0	1	3				5		15	2		2		n	n	positive	70	positive	positive
M86	86.2	SP-Library1-53_S49	86	2	45	n			no.part	1			5	0	1	17	8			12	0								0	1	3				4	1	20	2		2		n	n	positive	62, 83	positive	positive
M91	91.2	SP-Library1-64_S61	91	2	48	n			F91	0			5	0	1	19	5			3	3								0	1	2	10	2	1				2		2		n	n	negative	negative	positive	positive
M93	93.2	SP-Library1-75_S73	93	2	29	n			no.part	0			18	0	1	13	18			2	0								1	1	3				4	0	6	2		2		n	n	negative	negative	positive	positive
M95	95.2	SP-Library1-86_S85	95	2	38	n			F95	0			2	0	0	18	12			5	1								1	1	3				5	0	18	2		2		n	n	negative	negative	positive	positive
M96	96.2	SP-Library1-10_S2	96	2	37	n			F96	1			2	3	1	16	14			0	1								1	1	3				4	0	20	1	4	1	4	n	n	negative	negative	positive	positive
M97	97.2	SP-Library3-20_S13	97	2	37	y	2		no.part	0			3	3	0	17	15			10	0								1	1	3				20	0	21	2		1	2	n	562	positive	61, 68	positive	positive
M98	98.2	SP-Library1-21_S14	98	2	25	n			F98	0			2	0	1	15	2			2	0								1	1	1							2		2		n	n	positive	68	positive	positive
M110	110.2	SP-Library3-31_S25	110	2	36	y	2		no.part	0			4	3	0	17	22			12	0								0	1	3				10	0	20	2		2		n	369	positive	58	positive	positive
M112	112.2	SP-Library3-42_S37	excluded	2	51	n			no.part	1			25	3	1	18	30			20	0								0	1	3				10		49	2		2		n	n	positive	73	positive	positive
M115	115.2	SP-Library1-32_S26	115	2	33	y	2		F115	0			3	3	1	16				1	1								1	1	2	2		15				2		2		n	478	positive	83	positive	positive
M124	124.2	SP-Library1-43_S38	124	2	28	n			F124	0			3	3	0	19	4			8	1								1	1	1							1	4	2		n	n	negative	negative	positive	positive
M129	129.2	SP-Library1-54_S50	129	2	48	n			F129	1			1	0	1	20	50			0	0								0	1	3				1		31	2		2		n	n	negative	negative	positive	positive
M130	130.2	SP-Library1-65_S62	130	2	32	n			F130	0			5	0	1	18	5			1	1								1	1	3				20		13	1	4	2		n	n	negative	negative	positive	positive
M131	131.2	SP-Library3-53_S49	131	2	48	n			no.part	0			3	3	1	13	5			7	1								1	1	3				10	1	22	2		2		n	n	negative	negative	positive	positive
M133	133.2	SP-Library1-76_S74	133	2	32	n			F133	0			1	3	1	20	2			12	0								1	1	3				10		19	2		2		n	n	negative	negative	negative	negative
M138	138.2	SP-Library1-87_S86	138	2	38	n			F138	0			1	0	0	16	6			18	1								1	1	2	1	0	12				2		2		n	n	negative	negative	positive	positive
M142	142.2	SP-Library2-41_S36	142	2	29	n			no.part	0			7	0	0	16	2			4	0								0	1	1							1	4	2		n	n	negative	negative	positive	positive
M145	145.2	SP-Library1-11_S3	145	2	42	n			no.part	0			5	0	1	16	5			5	0								0	1	3				4	0	10	1	4	2		n	n	negative	negative	positive	positive
M150	150.2	SP-Library1-22_S15	150	2	44	y	2		F150	0			2	3	0	30	6			12	0								1	1	3				6	0	10	1	4	2		n	157	negative	negative	positive	positive
M151	151.2	SP-Library1-33_S27	151	2	50	n			F151	1			4	0	1	17	20			4	1								1	1	3				10	11	39	1	4	2		n	n	negative	negative	positive	positive
M152	152.2	SP-Library1-44_S39	152	2	46	n			F152	0			2	3	0	16	2			4	0								0	1	3				10		26	2		2		n	n	negative	negative	positive	positive
M153	153.2	SP-Library3-64_S61	153	2	49	n			no.part	0			1	3	1	18	9			5	1								1	1	3				7		29	2		2		n	n	positive	58, 62	positive	positive
M156	156.2	SP-Library1-55_S51	156	2	25	n			F156	0			5	0	0	15	5			8	1								1	1	3				6		10	2		2		n	n	positive	26, 39, 61, 66, IS39, 54	positive	positive
M157	157.2	SP-Library3-75_S73	157	2	39	y	2		no.part	1			1	3	1	16	50			1	1								1	1	3				2		28	2		2		n	305	positive	26, 31, 45, 53, 68	positive	positive
M158	158.2	SP-Library3-86_S85	158	2	34	y	2		no.part	0			1	3	1	15	11			13	1								0	1	3				7	0	10	2		1	4	n	501	negative	negative	positive	positive
M159	159.2	SP-Library1-66_S63	159	2	33	n			F159	1			2	0	1	13	2			3	1								0	1	3				2		3	2		2		n	n	negative	negative	positive	positive
M160	160.2	SP-Library1-77_S75	160	2	23	n			no.part	0			2	0	0	15	2			6	0								1	0	3				13		12	2		2		n	n	negative	negative	positive	positive
M162	162.2	SP-Library3-10_S2	excluded	2	36	y	2		no.part	0			5	0	1	15	10			14	1								0	1	3				5		20	1	1	2		n	295	positive	66	positive	positive
M163	163.2	SP-Library3-21_S14	163	2	52	n			no.part	0			1	0	1	15	30			12	3								0	1	3				3	0	39	2		2		n	n	positive	45, 51, 61,	positive	positive
M166	166.2	SP-Library3-32_S26	166	2	28	y	2		no.part	0			1	0	1	16	12			4	1								0	1	3				5	7	3	1	2	2		n	282	positive	11, 83, 89	positive	positive
M167	167.2	SP-Library1-88_S87	167	2	57	n			F167	0			1	3	0	16	8			15	1								1	1	2	2	0	20				2		2		n	n	positive	35	negative	positive
M168	168.2	SP-Library3-43_S38	excluded	2	28	y	2		no.part	1			5	0	1	18	6			2	1								1	1	3				2		5	2		2		n	420	positive	53	positive	positive
M170	170.2	SP-Library1-12_S4	170	2	43	n			F170	0			3	0	0	17	8			8	1								0	1	3				5	4	3	2		2		n	n	negative	negative	positive	positive
M171	171.2	SP-Library3-54_S50	171	2	57	n			no.part	0			1	3	1	16	12			3	1								1	1	2	7	0	31				2		2		n	n	positive	81	positive	positive
M172	172.2	SP-Library1-23_S16	172	2	42	n			F172	0			1	3	1	15	30			5	1								1	1	3				15	7	15	1	4	2		n	n	negative	negative	negative	negative
M173	173.2	SP-Library1-34_S28	173	2	25	n			F173	0			2	3	0	11	20			0	1								1	1	2	7	2	3				2		2		n	n	positive	59	positive	positive
M174	174.2	SP-Library1-45_S40	174	2	32	n			F174	0			3	0	1	16	3			8	3								0	0	2	5		3				2		2		n	n	negative	negative	positive	positive
M176	176.2	SP-Library1-56_S52	176	2	30	n			F176	0			7	0	0	13	20			8	1								1	1	3				7	0	12	2		2		n	n	positive	18, 51, 53, 61, 70, 72, 84	positive	positive
M181	181.2	SP-Library3-65_S62	181	2	32	n			no.part	0			1	0	1	19	4			2	1								0	1	3				3	0	3	2		2		n	n	positive	16	positive	positive
M182	182.2	SP-Library3-76_S74	182	2	61	n			no.part	0			2	3	1	18	15			5	0								0	1	3				5		44	2		2		n	n	positive	66	negative	negative
M183	183.2	SP-Library3-87_S86	183	2	42	n			no.part	0			5	0	0	18	5			15	1								1	1	2	3	0	15				2		2		n	n	positive	84	positive	positive
M185	185.2	SP-Library1-67_S64	185	2	44	n			F185	0			3	3	0	16	2			2	0								1	1	3				10	4	28	1	4	2		n	n	negative	negative	positive	positive
M186	186.2	SP-Library3-11_S3	excluded	2	33	n			no.part	0			4	3	1	15	8			20	0								0	1	3				5	1	11	2		2		n	n	negative	negative	positive	positive
M198	198.2	SP-Library1-78_S76	excluded	2	31	n			F198	0			1	0	0	18	1			4	0								1	1	2	4	0	4				1	4	2		n	n	negative	negative	positive	positive
M205	205.2	SP-Library3-22_S15	205	2	30	n			no.part	0			3	3	1	18	5			10	0								1	1	1							1	4	1	4	n	n	negative	negative	negative	negative
M207	207.2	SP-Library1-89_S88	207	2	35	n			F207	0			1	0	0	16	2			4	0								1	1	3				5	0	10	2		1	4	n	n	negative	negative	positive	positive
M208	208.2	SP-Library1-13_S5	208	2	33	n			F208	0			1	0	0	17	14			1	0								1	1	3				4		9	2		2		n	n	positive	81	positive	positive
M210	210.2	SP-Library1-24_S17	210	2	33	n			F210	0			2	3	1	15	5			12	1								0	1	3				5		5	2		2		n	n	negative	negative	positive	positive
M213	213.2	SP-Library3-33_S27	213	2	34	y	2		no.part	0			2	0	0	17	2			4	0								0	1	3				5	0	16	2		1	4	n	236	negative	negative	positive	positive
M214	214.2	SP-Library3-44_S39	excluded	2	58	n			no.part	0			15	0	1	16	20			10	0								1	1	3				7		40	2		2		n	n	negative	negative	positive	positive
M215	215.2	SP-Library1-35_S29	215	2	31	n			F215	0			1	0	0	19	2			4	0								1	1	3				3		9	2		2		n	n	negative	negative	positive	positive
M216	216.2	SP-Library1-46_S41	216	2	28	n			F216	0			2	0	0	15	8			5	1								1	1	3				7	0	2	2		2		n	n	positive	83	positive	positive
M217	217.2	SP-Library3-55_S51	217	2	44	y	2		no.part	1			70	0	1	15	70			10	1								1	1	3				5	9	19	1	4	2		n	334	positive	53, 59, 81	positive	positive
M218	218.2	SP-Library2-65_S62	218	2	44	n			no.part	0			2	0	1	18	2			5	3								0	1	3				3	7	4	2		2		n	n	negative	negative	negative	positive
M219	219.2	SP-Library1-57_S53	219	2	41	n			F219	0			12	0	1	16	15			20	1								1	1	3				10	6	26	2		2		n	n	negative	negative	positive	positive
M220	220.2	SP-Library1-68_S65	220	2	30	n			F220	0			4	0	0	18	22			20	0								1	1	3				8	3	2	2		2		n	n	positive	18	positive	positive
M222	222.2	SP-Library3-66_S63	222	2	56	n			no.part	0			1	0	1	19	3			8	0								0	1	2	10		10				2		2		n	n	negative	negative	positive	positive
M223	223.2	SP-Library1-79_S77	223	2	43	n			F223	0			10	3	1	20	15			3	1								1	1	3				4		21	2		2		n	n	negative	negative	positive	positive
M227	227.2	SP-Library3-77_S75	227	2	58	n			no.part	1			1	0	1	18	4			2	0								1	1	2	10	0	41				2		2		n	n	positive	6, 16, 54, 81	positive	positive
M234	234.2	SP-Library1-9_S89	234	2	26	n			F234	0			1	3	1	15	1			4	0								1	1	3				2	0	11	2		2		n	n	negative	negative	positive	positive
M235	235.2	SP-Library3-88_S87	235	2	54	n			no.part	0			4	3	0	38	15			8	0								0	1	3				20		20	2		2		n	n	negative	negative	positive	positive
M237	237.2	SP-Library1-14_S6	237	2	43	n			no.part	0			3	3	1	20	4			60	0								1	1	1							2		2		n	n	positive	62	positive	positive
M239	239.2	SP-Library3-12_S4	excluded	2	30	n			F239	0			2	3	0	18	2			7	0								0	1	3				4	6	7	2		2		n	n	negative	negative	positive	positive
M242	242.2	SP-Library1-36_S30	242	2	36	n			F242	0			2	3	1	16	5			7	3								1	1	3				25	0	3	2		2		n	n	negative	negative	positive	positive
M243	243.2	SP-Library3-23_S16	243	2	53	n			no.part	0			15	0	0	14	15			8	3								0	1	2	10	0	21				2		2		n	n	negative	negative	positive	positive
M244	244.2	SP-Library1-47_S42	244	2	47	n			F244	0			3	3	0	17	5			10	0								0	1	3				15	1	26	2		2		n	n	negative	negative	positive	positive
M245	245.2	SP-Library1-58_S54	245	2	38	n			F245	0			1	0	0	18	2			1	0								0	1	2	10	0	5				1	4	2		n	n	negative	negative	negative	negative
M246	246.2	SP-Library2-52_S48	246	2	22	n			F246	0			1	3	0	18	5			4	1								1	1	1							1	4	2		n	n	negative	negative	positive	positive
M247	247.2	SP-Library1-69_S66	247	2	26	n			F247	0			3	0	0	15	5			4	1								1	1	3				17	6	10	2		2		n	n	positive	39	positive	positive
M253	253.1	SP-Library1-8_S78	253	2	36	n			F253	0			2	0	0	19	2			3	0								0	1	3				4	0	9	2		2		n	n	negative	negative	positive	positive
M260	260.2	SP-Library1-90_S90	260	2	41	n			no.part	1			1	0	1	24	2			4	0								1	0	1							2		2		n	n	negative	negative	positive	positive
M263	263.2	SP-Library3-34_S28	263	2	54	n			no.part	1			3	0	1	18	2			1	0								0	1	3				10		37	2		2		n	n	positive	69, 81	positive	positive
M264	264.2	SP-Library1-25_S18	264	2	31	n			F264	0			1	0	1	14	1			2	0								0	1	2	5	0	5				1	4	1	3	n	n	negative	negative	positive	positive
M265	265.2	SP-Library3-45_S40	excluded	2	37	y	2		no.part	1			1	0	1	18	2			1	0								1	1	3				15		19	2		2		n	556	positive	61, 82, 84	positive	positive
M267	267.2	SP-Library1-15_S7	267	2	44	n			F267	0			1	0	1	15	6			8	0								0	1	3				5		25	2		2		n	n	negative	negative	positive	positive
M268	268.2	SP-Library3-56_S52	excluded	2	39	n			no.part	0			1	3	1	17	7			15	1								1	1	3				5	0	11	2		2		n	n	positive	18, 81	positive	positive
M271	271.2	SP-Library1-26_S19	271	2	35	y	2		F271	0			3	3	1	16	15			12	0								1	1	3				5		10	1	4	1	3	n	100	positive	6, 16, 35, 45, 62, 89	positive	positive
M273	273.2	SP-Library1-37_S31	273	2	27	n			F273	0			1	3	1	17	10			20	0								0	0	3				10	0	7	2		2		n	n	negative	negative	positive	positive
M275	275.2	SP-Library1-48_S43	275	2	25	n			no.part	0			3	0	1	18	4			4	0								1	0	3				5		5	2		2		n	n	negative	negative	positive	positive
M276	276.2	SP-Library3-67_S64	276	2	33	y	2		no.part	0			1	0	1	15	7			5	0								1	1	1							2		2		n	126	positive	18, 33, 51, 56, IS39	positive	positive
M277	277.2	SP-Library3-78_S76	excluded	2	31	y	2		no.part	0			1	0	1	18	7			12	0								0	1	3				4	0	2	1	4	2		n	269	positive	54	positive	positive
M279	279.2	SP-Library1-59_S55	279	2	39	y	2		no.part	0			1	3	1	16	10			7	1								1	1	3				7		19	2		2		n	756	negative	negative	positive	positive
M282	282.2	SP-Library1-7_S67	282	2	26	n			F282	0			2	0	0	14	7			1	1								1	0	2	1	6	0				1	3	2		n	n	positive	16,	positive	positive
M284	284.2	SP-Library1-80_S79	284	2	38	n			F284	1			5	3	1	17	41			3	1								1	1	3				1		3	2		2		n	n	negative	negative	positive	positive
M285	285.2	SP-Library1-91_S91	285	2	44	y	1	Kaletra & Travunta	no.part	1			5	0	1	18	15			5	1								1	1	2	3	0	5				2		1	4	n	379	negative	negative	positive	positive
M287	287.2	SP-Library1-16_S8	287	2	24	n			F287	0			2	3	0	14	15			20	1								0	1	3				20		15	2		2		n	n	positive	52, 66	positive	positive
M289	289.2	SP-Library1-27_S20	289	2	23	n			F289	0			1	0	0	16	6			3	1								1	1	2	4	4	4				2		2		n	n	positive	18	positive	positive
M291	291.2	SP-Library1-38_S32	291	2	34	n			F291	1			1	0	1	18	20			10	1								1	1	2	1	2					2		2		n	n	negative	negative	positive	positive
M294	294.2	SP-Library3-89_S88	294	2	56	n			no.part	0			1	3	1	13	25			8	1								1	1	3				20	0	37	1	4	2		n	n	negative	negative	positive	positive
M296	296.2	SP-Library1-49_S44	296	2	39	y	2		no.part	0			5	3	0	18	10			4	0								1	1	3				5	0	20	2		1	4	n	604	negative	negative	positive	positive
M298	298.2	SP-Library1-6_S56	298	2	29	y	2		no.part	0			1	3	1	15	15			5	1								1	0	1							1	1	2		n	223	positive	11, 18, 45, 53, 70, 73, 81	positive	positive
M302	302.2	SP-Library1-70_S68	302	2	48	n			F302	0			1	3	1	20	33			2	1								1	1	3				4	0	24	2		2		n	n	negative	negative	positive	positive
M307	307.2	SP-Library1-81_S80	307	2	24	n			F307	0			1	0	1	16	5			20	0								0	1	2	20	3	11				1	4	2		n	n	negative	negative	positive	positive
M308	308.2	SP-Library1-92_S92	308	2	49	y			no.part	1			2	0	1	18	2			4	0								0	1	3				6	0	35	2		2		n	515	positive	53	positive	positive
M311	311.2	SP-Library3-13_S5	excluded	2	57	n			no.part	0			1	0	1	18	2			2	0								0	1	3				10		32	1	4	2		n	n	negative	negative	positive	positive
M312	312.2	SP-Library1-17_S9	312	2	34	n			F312	0			2	0	1	18	2			2	0								0	1	1							2		2		n	n	positive	59	positive	positive
M315	315.2	SP-Library1-28_S21	315	2	24	n			F315	0			1	0	0	15	2			1	0								1	1	3				5	1	13	2		2		n	n	positive	61, 62, 81, 89	positive	positive
M321	321.2	SP-Library1-39_S33	321	2	40	n			no.part	0			1	0	1	12	2			4	0								0	1	3				5	6	15	2		2		n	n	negative	negative	positive	positive
M322	322.2	SP-Library3-24_S17	322	2	55	n			no.part	0			2	0	1	18	2			2	0								0	1	1							2		2		n	n	positive	53	positive	positive
M327	327.2	SP-Library3-35_S29	327	2	54	n			no.part	0			1	0	0	25	20			0	0								0	1	3				5		30	2		2		n	n	negative	negative	positive	positive
M328	328.2	SP-Library1-5_S45	excluded	2	43	n			no.part	0			5	0	1	16	13			29	0								1	1	3				10		16	2		2		n	n	negative	negative	positive	positive
M329	329.2	SP-Library3-46_S41	329	2	46	n			no.part	0			4	3	1	19	12			3	0								0	1	3				5		4	2		2		n	n	negative	negative	positive	positive
M330	330.2	SP-Library1-60_S57	330	2	28	y	2		no.part	0			50	0	0	15	52			3	0								0	1	3				3	1	3	2		2		n	411	negative	negative	positive	positive
M331	331.2	SP-Library1-71_S69	331	2	30	n			F331	0			2	0	1	20	5			0	1								0	1	1							2		2		n	n	negative	negative	positive	positive
M334	334.2	SP-Library1-82_S81	334	2	45	n			no.part	1			2	0	1	18	2			2	0								0	1	1							2		2		n	n	negative	negative	positive	positive
M335	335.2	SP-Library3-57_S53	335	2	61	n			no.part	0			2	0	0	18	1			4	0								0	1	2	2		1				2		2		n	n	positive	61, 71	positive	positive
M338	338.2	SP-Library1-93_S93	338	2	52	n			no.part	0			1	0	1	18	5			7	0								0	1	3				15	4	16	2		2		n	n	negative	negative	positive	positive
M339	339.2	SP-Library1-18_S10	339	2	21	n			F339	0			1	0	0	14	5			3	1								1	0	1							2		2		n	n	positive	53, 56, 59	positive	positive
M340	340.2	SP-Library3-68_S65	340	2	43	y	2		no.part	0			1	0	1	16	10			12	1								0	1	1							2		2		n	451	positive	42, 55, 81	positive	positive
M344	344.2	SP-Library3-79_S77	344	2	42	y	2		no.part	0			1	0	0	21	23			4	1								1	1	3				2		15	2		2		n	242	positive	18	positive	positive
M345	345.2	SP-Library2-11_S3	345	2	36	n			no.part	0			2	3	1	17	2			2	0								0	1	3				5	2	10	1	4	2		n	n	negative	negative	positive	positive
M346	346.2	SP-Library1-29_S22	346	2	40	n			F346	0			1	3	1	15	15			8	1								0	1	3				4	11	8	2		2		n	n	positive	66, 81	positive	positive
M347	347.2	SP-Library3-9_S89	347	2	47	y	2		no.part	1			1	0	1	18	10			10	0								0	1	1							1	4	2		n	669	positive	55	positive	positive
M349	349.2	SP-Library3-14_S6	excluded	2	26	y			no.part	0			5	0	1	18	5			2	3								1	1	3				10	11	9	2		2		n	252	positive	18, 31, 53, 59, 62, 84	positive	positive
M352	352.2	SP-Library3-25_S18	352	2	45	n			no.part	0			7	0	0	12	7			25	1								1	1	2	10		3				2		2		n	n	negative	negative	positive	positive
M354	354.2	SP-Library3-36_S30	354	2	33	n			no.part	0			3	0	1	13	42			10	3								1	1	3				4	6	7	2		2		n	n	negative	negative	positive	positive
M355	355.2	SP-Library1-4_S34	355	2	58	y	2		no.part	0			1	0	1	25	20			4	1								1	1	3				7		28	2		2		n	242	negative	negative	positive	positive
M358	358.2	SP-Library3-47_S42	excluded	2	44	n			no.part	0			1	0	1	18	6			4	0								0	1	3				7		23	1	4	1	4	n	n	positive	51, 55, 66, 71	positive	positive
M364	364.2	SP-Library1-61_S58	364	2	29	n			no.part	0			1	0	1	16	9			3	0								1	1	2	6	11	4				1	1	2		n	n	positive	31, 45, 52, 53, 54, 61, 62	positive	positive
M365	365.2	SP-Library1-72_S70	365	2	28	y	2		no.part	0			1	3	0	16	3			7	0								0	0	3				5		17	2		2		n	732	positive	51, 68	positive	positive
M366	366.2	SP-Library1-83_S82	366	2	28	n			F366																						1							2		2		n	n	positive	52, 62	positive	positive
M376	376.2	SP-Library3-58_S54	376	2	52	n			no.part	0			2	0	1	16	2			3	0								1	1	2	5	0	2				1	4	2		n	n	negative	negative	positive	positive
M378	378.2	SP-Library1-19_S11	378	2	38	n			F378	0			1	0	0	19	5			2	1								0	1	3				3	0	6	2		2		n	n	negative	negative	positive	positive
M381	381.2	SP-Library3-69_S66	381	2	64	y	2		no.part	0			6	0	1														0	1	3				3		40	2		2		n	425	positive	35, 53, 61, 89	positive	positive
M383	383.2	SP-Library1-3_S23	383	2	30	n			F383						0														0	1	3				3		10	2		2		n	n	negative	negative	positive	positive
M384	384.2	SP-Library1-40_S35	384	2	26	n			no.part	0			1	0	0	15	20			20	1								1	1	3				20		10	2		2		n	n	positive	58	positive	positive
M385	385.2	SP-Library1-51_S47	385	2	54	n			no.part	1			1	0	1	21	15			3	0								1	1	3				15		30	2		2		n	n	positive	16, 72	positive	positive
M388	388.2	SP-Library3-8_S78	388	2	30	n			no.part	1			1	3	1	18	10			20	0								0	1	1							2		1	1	n	n	negative	negative	positive	positive
M391	391.2	SP-Library1-62_S59	391	2	33	n			no.part	0			3	0	1	22	5			8	0								0	1	3				20		14	2		2		n	n	negative	negative	negative	negative
M395	395.2	SP-Library3-90_S90	395	2	39	n			no.part	0			1	0	0	18	33			10	0								0	1	3				20	0	24	2		2		n	n	positive	51, 66, 83	positive	positive
M397	397.2	SP-Library1-73_S71	397	2	35	n			no.part	0			2	3	1	20	2			4	0								1	1	3				3	1	5	2		2		n	n	negative	negative	negative	negative
M398	398.2	SP-Library3-15_S7	excluded	2	40	n			no.part	0			3	0	0	18	10			4	0								1	1	1							2		2		n	n	negative	negative	positive	positive
M400	400.2	SP-Library3-26_S19	400	2	29	y	2		no.part	0			1	0	1	17	2			2	0								0	1	3				15	8	8	1	3	2		n	355	positive	45, 51, 72	positive	positive
M404	404.2	SP-Library3-37_S31	404	2	25	n			no.part	0			1	0	1	15	12			20	0								1	1	3				5	12	3	1	4	2		n	n	negative	negative	positive	positive
M406	406.2	SP-Library3-48_S43	excluded	2	27	y	2		no.part	0			1	3	0	16	20			8	1								0	1	3				3	0	15	2		2		n	109	positive	61, 70, 68	positive	positive
M407	407.2	SP-Library3-59_S55	407	2	39	n			no.part	0			2	3	0	15	30			3	1								1	1	3				3	0	24	2		2		n	n	positive	62, 72	positive	positive
M409	409.2	SP-Library1-95_S95	409	2	24	n			no.part	0			2	0	0	12	13			2	1								1	1	3				7	0	11	1	4	2		n	n	positive	45, 59, 62	positive	positive
M411	411.2	SP-Library1-2_S12	411	2	25	n			no.part	0			2	3	1	18	5			5	3								0	0	1							1	4	2		n	n	positive	33	positive	positive
M412	412.2	SP-Library1-30_S24	412	2	28	n			no.part	0			3	3	1	16	15			3	1								1	1	3				6	6	10	1	4	2		n	n	negative	negative	positive	positive
M413	413.2	SP-Library1-41_S36	413	2	30	y	2		no.part	0			1	3	1	15	13			4	1								0	1	3				6	2	10	2		2		n	606	negative	negative	positive	positive
M416	416.2	SP-Library1-63_S60	416	2	33	n			no.part	0			4	0	0	17	9			10	1								1	1	3				10	3	7	2		2		n	n	positive	84	positive	positive
M420	420.2	SP-Library3-7_S67	420	2	44	y	2		no.part	0			1	3	1	17	8			20	0								1	1	2	3	7	28				2		2		n	355	positive	16, 62, 70, 83	positive	positive
M421	421.2	SP-Library3-80_S79	421	2	29	y			no.part	0			1	0	1	17	3			3	1								0	1	3				5		8	1	4	2		n	172	positive	54, 69, 83, 89	positive	positive
M428	428.2	SP-Library2-1_S1	excluded	2	36	y	2		no.part	0			3	3	1	15	4			4	1								0	1	1							1	4	2		n	112	negative	negative	positive	positive
M431	431.2	SP-Library2-20_S13	431	2	25	n			no.part	0			1	0	0	17	6			8	1								1	1	3				4	5	1	2		2		n	n	negative	negative	positive	positive
M432	432.2	SP-Library1-84_S83	432	2	39	y	2		no.part	0			2	0	1	18	2			4	0								1	1	3				20		17	1	4	1	4	n	62	positive	45, 51, 52, 53, 55, 61, 62	positive	positive
M439	439.2	SP-Library2-31_S25	439	2	29	y	2		no.part	0			2	3	1	11	10			8	0								1	1	1							1	3	2		n	468	negative	negative	positive	positive
M440	440.2	SP-Library2-42_S37	excluded	2	22	n			no.part	0			3	3	0	19	3			30	0								1	0	3				20	1	4	1	3	2		n	n	positive	6, 16, 45, 59, 61, 62, 81, 66	positive	positive
M444	444.2	SP-Library2-53_S49	444	2	40	y	2		no.part	0			1	0	1	17	3			12	0								0	1	2	10		2				1	4	2		n	492	negative	negative	positive	positive
M445	445.2	SP-Library2-64_S61	445	2	67	n			no.part	1			1	0	1	17	6			0	0								0	1	3				4	0	39	2		2		n	n	positive	55, 81	positive	positive
M446	446.2	SP-Library2-75_S73	446	2	32	y	2		no.part	1			1	3	1	16	10			4	0								0	1	3				5	7	6	2		2		n	1050	negative	negative	negative	negative
M447	447.2	SP-Library2-86_S85	447	2	24	n			no.part	0			2	0	0	19	2			6	0								0	0	3				2		1	2		2		n	n	positive	6, 70, 89	positive	positive
M453	453.2	SP-Library2-21_S14	453	2	51	y	2		no.part	0			2	0	1	17	2			4	0								0	1	3				5	1	39	2		2		n	303	positive	59,	positive	positive
M459	459.2	SP-Library2-43_S38	excluded	2	22	y	2		no.part	0			3	3	1	16	7			8	0								0	1	3				5		9	1	1	2		n	533	positive	11, 45, 81, 89	positive	positive
M460	460.2	SP-Library2-54_S50	excluded	2	40	n			no.part	0			1	0	1	18	30			12	1								1	1	3				5	0	12	2		2		n	n	positive	6, 16, 58, 61, 66, 68, 69,	positive	positive
M464	464.2	SP-Library2-27_S20	464	2	47	y			no.part	0			1	0	0	16	2			4	0								1	1	3				4	11	7	2		1	1	n	584	positive	42, 45, 59, 62, 70	positive	positive
M465	465.2	SP-Library3-91_S91	465	2	38	y	2		no.part	0			3	1	1	30	3			5	1								1	1	1							2		2		n	172	positive	6, 35, 51, 83,	positive	positive
M473	473.2	SP-Library2-9_S89	473	2	35	y	2		no.part	1			1	0	1	21	4			2	0								1	1	3				5		18	2		2		n	156	positive	18, 39, 51, 54, 70, 82, 93,	positive	positive
M475	475.2	SP-Library3-16_S8	excluded	2	47	y			no.part	1			1	0	1	16	1			2	0								1	1	1							2		1	1	n	n	negative	negative	positive	positive
M478	478.2	SP-Library3-27_S20	478	2	23	n			no.part	0			1	1	1	18	8			3	0								0	1	3				10	0	10	2		2		n	n	positive	6, 31, 51, 55, 68, 72, 81,	positive	positive
M479	479.2	SP-Library2-76_S74	479	2	38	y	2		no.part	1			1	0	1	16	15			8	1								1	1	1							2		2		n	238	negative	negative	positive	positive
M482	482.2	SP-Library2-87_S86	482	2	36	n			no.part	0			1	0	0	17	14			4	1								1	1	3				2	6	1	2		2		n	n	positive	6, 66	positive	positive
M483	483.2	SP-Library3-38_S32	483	2	34	y			no.part	0			3	0	1	17	15			12	1								1	1	3				5	6	15	2		2		n	653	negative	negative	positive	positive
M485	485.2	SP-Library3-49_S44	485	2	37	y			no.part	0			2	0	1	15	2			4	0								0	1	3				8		11	2		2		n	345	positive	55, 59, 69, 81, 89	positive	positive
M487	487.2	SP-Library3-6_S56	487	2	60	n			no.part	0			2	0	1	16	2			2	0								0	1	2	2	5	3				2		2		n	n	negative	negative	positive	positive
M500	500.2	SP-Library2-16_S8	500	2	31	y			no.part	0			1	0	1	17	8			10	0								0	1	2		0	14				2		2		n	319	positive	39, 53, 84, 89	positive	positive
M501	501.2	SP-Library3-70_S68	501	2	37	y	2		no.part	1			2	0	1	16	8			8	1								1	1	1							1	4	2		n	126	positive	16, 35, 53, 68,	positive	positive
M503	503.2	SP-Library2-22_S15	503	2	37	n			no.part	0			2	0	1	18	2			3	0								1	1	2	2	1	0				1	4	2		n	n	positive	62, 84	positive	positive
M504	504.2	SP-Library2-33_S27	504	2	41	n			no.part	0			1	0		17	3			12	1								1	1	3				4	6	6	2		2		n	n	positive	52, 70	positive	positive
M508	508.2	SP-Library2-55_S51	508	2	46	n			no.part	0			1	0	0	17	18			8	1								1	1	3				4		15	2		2		n	n	negative	negative	positive	positive
M511	511.2	SP-Library3-81_S80	511	2	33	y	2		no.part	0			4	0	1	14	5			12	0								1	1	3				1	0	11	1	2	2		n	252	positive	11, 16, 39, 42, 55, 58, 61, 68,	positive	positive
M526	526.2	SP-Library2-88_S87	526	2	38	y	2		no.part	1			2	0	1	18	9			20	1								1	1	2	3	3	0				1	4	1	4	n	718	negative	negative	positive	positive
M529	529.2	SP-Library2-23_S16	529	2	45	n			no.part	0			2	0	1	15	2			2	0								1	1	3				8		20	2		2		n	n	positive	16, 35, 51, 53, 55, 58, 62, 68, 81 ,82	positive	positive
M532	532.2	SP-Library2-34_S28	532	2	31	y			no.part	0			8	3	0	15	8			0	1								1	1	1							2		2		n	164	negative	negative	positive	positive
M534	534.2	SP-Library2-45_S40	excluded	2	24	y			no.part	1			5	0	1	16	5			4	1								0	1	3				4		11	2		2		n	527	negative	negative	positive	positive
M536	536.2	SP-Library3-92_S92	536	2	46	n			no.part	0			1	0	1	14	8			4	1								1	1	3				8	0	7	2		2		n	n	negative	negative	positive	positive
M538	538.2	SP-Library3-17_S9	excluded	2	39	n			no.part	0			1	0	1	19	1			2	0								0	1	3				15		21	2		2		n	n	positive	53, 61, 72	positive	positive
M540	540.2	SP-Library2-67_S64	540	2	51	n			no.part	0			1	0	0	16	30			2	0								0	1	1							2		1	4	n	n	negative	negative	positive	positive
M541	541.2	SP-Library3-28_S21	541	2	55	n			no.part	0			1	0	1	21	4			1	0								0	1	2	5		30				2		2		n	n	negative	negative	positive	positive
M543	543.2	SP-Library2-78_S76	excluded	2	39	y			no.part	0			2	0	1	13	25			12	1								0	1	2	3	4	1				1	1	1	1	n	518	negative	negative	positive	positive
M545	545.2	SP-Library2-89_S88	545	2	43	y			no.part	1			3	3	1	18	10			12	0								0	1	2	6		6				2		2		n	211	negative	negative	positive	positive
M546	546.2	SP-Library2-13_S5	546	2	27	n			no.part	0			4	0	1	18	15			18	1								0	0	3				5		11	2		2		n	n	positive	51, 61, 68	positive	positive
M547	547.2	SP-Library2-24_S17	547	2	32	n			no.part	0			1	3	0	17	20			6	1								1	0	1							2		2		n	n	positive	42, 53, 56, 89	positive	positive
M550	550.2	SP-Library2-91_S91	550	2	50	n			no.part	0			2	0	1	15	2			4	0								0	1	2	20	0	35				2		2		n	n	positive	66	positive	positive
M554	554.2	SP-Library2-35_S29	554	2	24	n			no.part	0			1	0	0	15	6			0	0								0	1	1							2		2		n	n	positive	16, 18, 52, 68, 69, 73	positive	positive
M558	558.2	SP-Library3-39_S33	558	2	57	n			no.part	0			2	0	0	20	7			9	0								1	1	3				4		10	2		2		n	n	positive	18, 84	positive	positive
M559	559.2	SP-Library2-46_S41	excluded	2	25	n			no.part	0			2	0	1	17	2			2	0								1	1	3				6		7	1	4	2		n	n	positive	89	positive	positive
M560	560.2	SP-Library2-57_S53	560	2	42	n			no.part	0			2	0	0	19	8			2	0								1	1	1							2		2		n	n	negative	negative	positive	positive
M562	562.2	SP-Library2-68_S65	562	2	42	y	1	3tc & d4t evavarenz	no.part	0			1	0	1	18	1			3	0								1	1	2	20	1	3				2		2		n	308	positive	16, 35, 58, 61, 62,	positive	positive
M564	564.2	SP-Library2-63_S60	564	2	30	n			no.part	1			1	0	1	18	2			2	0								0	1	2	6		13				1	3	2		n	n	negative	negative	negative	negative
M568	568.2	SP-Library2-14_S6	excluded	2	27	n			no.part	0			1	0	0	25	3			18	0								1	0	3				5	0	11	2		2		n	n	positive	6, 52, 59	positive	positive
M570	570.2	SP-Library3-5_S45	excluded	2	38	n			no.part	1			1	0	1	18	10			10	0								0	1	3				5	0	22	2		2		n	n	negative	negative	positive	positive
M571	571.2	SP-Library2-25_S18	571	2	25	n			no.part	0			1	0	0	15	7			20	0								0	1	1							2		1	4	n	n	positive	16,18, 45, 52, 53, 55, 56, 61, 62, 66, 72, 84, IS39,	positive	positive
M574	574.2	SP-Library2-36_S30	574	2	34	n			no.part	0			2	0	1	25	5			8	1								1	1	3				5		18	2		2		n	n	negative	negative	positive	positive
M575	575.2	SP-Library3-60_S57	575	2	31	n			no.part	0			1	0	0	14	2			2	0								0	1	3				10	4	15	2		2		n	n	positive	66, 68,	positive	positive
M579	579.2	SP-Library3-71_S69	579	2	54	n			no.part	0			1	0	1	18	2			3	0								1	1	3				10		15	2		2		n	n	positive	62	positive	positive
M585	585.2	SP-Library3-82_S81	585	2	49	n			no.part	0			1	0	1	15	26			2	0								0	1	3				5		32	1	4	2		n	n	positive	83	positive	positive
M590	590.2	SP-Library3-93_S93	excluded	2	32	y			no.part	0			1	3	1	18	5			12	1								1	1	1							2		1	4	n	248	positive	6, 11, 16, 18, 55, 73, 83	positive	positive
M591	591.2	SP-Library2-58_S54	591	2	43	n			no.part	0			1	3	1	20	3			1	0								1	1	1							2		2		n	n	positive	52, 71	positive	positive
M593	593.2	SP-Library3-18_S10	excluded	2	33	n			no.part	1			1	0	1	16	7			15	1								1	1	2	5		7				2		2		n	n	negative	negative	positive	positive
M597	597.2	SP-Library3-29_S22	597	2	34	n			no.part	0			2	0	0	19	2			3	0								0	1	3				5		24	1	3	2		n	n	positive	53	positive	positive
M598	598.2	SP-Library2-69_S66	598	2	40	y			no.part	0			1	0	0	14	2			2	0								0	1	3				5	6	14	2		2		n	284	positive	45	positive	positive
M600	600.2	SP-Library3-4_S34	600	2	54	n			no.part	0			1	0	1	16	2			2	0								0	1	3				20		10	2		2		n	n	positive	89	positive	positive
M601	601.2	SP-Library2-8_S78	601	2	37	y	1	3tc, d4t, nevirapine	no.part	2		7	1	2	1	32	2														3				4		15	1	4	1	4	n	222	positive	70, 84,	positive	positive
M603	603.2	SP-Library2-90_S90	603	2	29	y			no.part	2		3	2	2	1	19	5														1							1	4	2		n	519	positive	73, 83	positive	positive
M604	604.2	SP-Library2-26_S19	604	2	40	n			no.part	2		12	1	2	1	23	2														3				10		20	2		2		n	n	negative	negative	positive	positive
M611	611.2	SP-Library2-37_S31	611	2	47	n			no.part	2	0	7	1	2	1	16	7	1	0	3	2								2	1	3				20	0	17	2		2		n	n	negative	negative	positive	positive
M614	614.2	SP-Library2-48_S43	614	2	32	n			F614	2		2	1	2	1	14	6	1	0	5	2	2	2	2	2	2	2	2	1	1	3				5		10	2		2		n	n	positive	16, 72, 89	positive	positive
M615	615.2	SP-Library2-15_S7	excluded	2	20	n			no.part	2	0	2	1	2	2	16	4	1	0	7	2								1	2	1							2		1	1	n	n	positive	16, 62, 66	positive	positive
M618	618.2	SP-Library2-59_S55	618	2	45	n			F618	1		8	1	2	1	14	5	1	0	20	2	2	2	2	2	2	2	2	2	1	1							2		2		n	n	negative	negative	positive	positive
M620	620.2	SP-Library3-50_S46	excluded	2	52	n			no.part	1	1	0	1	2	1	15	20	4	2	12	2	2	2	2	2	2	2	2	2	1	3				11		30	1	3	2		n	n	negative	negative	positive	positive
M621	621.2	SP-Library3-61_S58	621	2	36	n			no.part	2	10	2	13	2	2	14	13	2	0	30	2	2	2	2	2	2	2	2	2	1	3				7	6	15	2		2		n	n	positive	16, 53, 61	positive	positive
M630	630.2	SP-Library3-72_S70	630	2	35	y			no.part	2	4	0	1	2	2	13	20	2	1	3	2								1	1	3				6	0	22	2		2		n	686	positive	39, 62, 70, 72, 81	positive	positive
M635	635.2	SP-Library2-32_S26	635	2	34	n			no.part	1	3	2	2	2	1	23	2	1	0	90	1	2	2	2	2	2	1	2	1	1	3				10		9	1	1	1	1	n	n	negative	negative	positive	positive
M639	639.2	SP-Library2-38_S32	639	2	30	y			F639	2	5	1	2	2	2	17	5	3	0	2	1	2	2	2	2	2	1	2	1	1	3				6		5	2		2		n	460	negative	negative	positive	positive
M640	640.2	SP-Library2-10_S2	640	2	23	n			no.part	2	1	1	3	2	2	12	3	1	1	90	2	2	2	2	2	2	2	2	2	2	3				7	1	4	2		2		n	n	negative	negative	positive	positive
M642	642.2	SP-Library3-83_S82	642	2	32	y	2		no.part	2	0	1	1	2	2	17	5	1	0	4	2								1	2	2	5	0	4				2		2		n	544	positive	45, 71	positive	positive
M644	644.2	SP-Library2-49_S44	excluded	2	32	y			F644	1	7		3	2	1	21	11	3	1	6	2	2	2	2	2	2	2	2	1	1	1							2		1	2	n	Unlabelled	positive	16, 51, 53, 58, 59, 62, 68, 70, 72,	negative	positive
M646	646.2	SP-Library3-94_S94	646	2	24	n			no.part	2	6	3	10	2	2	13	10	2	1	90	2	2	2	2	2	2	2	2	2	1	2	7	11	3				2		2		n	n	positive	84	positive	positive
M648	648.2	SP-Library2-6_S56	648	2	45	y	1	3tc, d4t & efavirenz	F648	2	7	7	7	2	2	10	7	1	0	80	1	2	2	2	2	2	1	2	1	1	3				10	10	12	2		2		n	339	negative	negative	positive	positive
M649	649.2	SP-Library2-47_S42	excluded	2	36	n			no.part	2	3	3	1	2	2	18	8	3	2	0	1	2	2	2	2	2	1	2	1	1	3				10		5	2		2		n	n	negative	negative	positive	positive
M652	652.2	SP-Library3-73_S71	652	2	42	y	2		no.part	2		4	2	1	2	13	75	2	1	15	2	2	2	2	2	2	2	2	2	1	3				5		26	2		2		n	151	positive	16, 45, 56, 59, 66, 81, 89	positive	positive
M655	655.2	SP-Library2-17_S9	655	2	30	y	2		no.part	2		7	2	2	2	19	7	2	0	4	1	2	2	2	2	2	1	2	1	1	1							1	1	2		n	359	positive	6, 35, 54, 59, 81, 89	positive	positive
M656	656.2	SP-Library3-19_S11	excluded	2	30	y	2		no.part	2	9	7	1	2	1	19	3	1	0	12	2	2	2	2	2	2	2	2	2	1	3				6		3	2		2		n	939	negative	negative	positive	positive
M664	664.2	SP-Library2-44_S39	excluded	2	42	n			no.part	2	4	4	7	2	2	15	7	1	0	90	1	2	2	2	2	2	1	2	1	1	3				5	12	10	2		2		n	n	negative	negative	negative	positive
M669	669.2	SP-Library3-74_S72	669	2	30	n			no.part	2		4	1	2	1	10	7	0	0	2	1	2	2	2	2	1	1	2	1	1	3				4		10	2		2		n	n	positive	39, 40, 53, 62, 66	positive	positive
M675	675.2	SP-Library2-81_S80	675	2	52	y	2		no.part	2		4	1	2	1	21	4	0	0	2	1	2	2	2	2	2	1	2	1	1	3				1		15	2		2		n	522	positive	61	positive	positive
M677	677.2	SP-Library2-92_S92	excluded	2	39	y	2		no.part	2	2	6	2	2	1	22	2	1	0	30	1	2	2	2	2	2	1	2	1	1	2	4	2	3				2		2		n	1271	positive	16	positive	positive
M693	693.2	SP-Library2-28_S21	693	2	45	n			no.part	2	12	5	4	2	1	11	4	1	0	90	1	2	2	2	2	2	1	2	1	2					10	9	18	2		2		n	n	positive	31, 33, 51, 53, 61, 62, 84	positive	positive
M697	697.2	SP-Library1-50_S46	697	2	45	n			no.part	2		4	1	2		16	3	0	0	4	1	2	2	2	2	2	1	2	1	1	3				5		15	2		2		n	n	positive	53	negative	positive
M701	701.2	SP-Library2-39_S33	701	2	52	y	2		F701	2		3	1	2	2	19	5	1	0	8	1	2	2	2	2	2	1	2		1	3				10		20	2		2		n	297	positive	16, 61, 62	positive	positive
M702	702.2	SP-Library3-84_S83	702	2	32	y	2		no.part	1	5	5	4	2	1	15	4	1	0	4	1	2	2	2	2	2	1	2	1	1	1							2		1	2	n	35	positive	35, 52, 53, 58, 66, 67	positive	positive
M705	705.2	SP-Library2-5_S45	excluded	2	41	y	2		F705	2		7	1	2	1	20	15	1	0	3	1	2	2	2	2	2	1	2	1	1	3				5		5	2		2		n	213	positive	40, 53, 71, 73	positive	positive
M707	707.2	SP-Library2-60_S57	707	2	45	y	2		F707	1		3	1	2	1	16	12	1	0	5	1	2	1	2	2	2	1	2	1	1	3				5		20	2		2		n	330	positive	62	positive	positive
M709	709.2	SP-Library2-71_S69	709	2	24	n			no.part	2	4	1	4	2	1	14	4	1	1	4	2	2	2	2	2	2	2	2	1	1	3				4	4	2	1	3	2		n	n	positive	40, 62, 70, 71, 73, 81, 82	positive	positive
M714	714.2	SP-Library2-82_S81	714	2	33	y	2		F714	1	2	4		2	1	17	13	1	0	2	1	2	2	2	2	2	1	2	1	1	3				2	12	14	2		2		n	290	negative	negative	positive	positive
M717	717.2	SP-Library3-63_S60	717	2	37	n	2		no.part	2		2	1	2	1	18	12	2	1	3		2	2	2	2	2	2	2	2	1	1							1		2		n	n	positive	31, 40, 51, 59	positive	positive
M718	718.2	SP-Library2-93_S93	718	2	36	y	2		F718	2	6	4	2	2	1	16	3	1	0	4	1	2	2	2	2	2	1	2	1	1	2	6		10				2		2		n	208	positive	62	positive	positive
M732	732.2	SP-Library2-80_S79	732	2	43	y	2		no.part	2	4	0	2	1	2	15	5	1	1	4	1	2	2	2	2	2	1	2	1	1	2	10	0	11				2		2		n	776	positive	54, 55, 62, 66, 71	positive	positive
M735	735.2	SP-Library3-3_S23	735	2	52	y	2		no.part	2		6	1	2	1	16	20	1	0	0	1	2	2	2	2	2	1	2	1	1	3				3		20	2		2		n	320	negative	negative	positive	positive
M740	740.2	SP-Library2-77_S75	740	2	32	n			no.part	2	9	1	6		2	15	6	2	1	0	1	2	2	2	2	2	1	2	1	1	3				6		15	2				n	n	negative	negative	positive	positive
M744	744.2	SP-Library2-18_S10	744	2	26	y	1	lamivudine	no.part	2		5	2	2	2	16	3	1	0	0	1	2	2	1	2	2	1	2	1	1	3				3		6	2		2		n	195	positive	11, 16, 59, 89	positive	positive
M745	745.2	SP-Library3-52_S48	745	2	43	n			no.part	1		6	1	2	1	18	10	1	0	4	1	2	1	2	2	2	1	2	1	1	3				5		24	2		2		n	n	positive	35, 70, 83, 89	positive	positive
M747	747.2	SP-Library2-29_S22	747	2	33	y	2		F747	1		4	1	2	1	17	5	1	0	2	1	2	2	2	2	2	1	2	1	1	1							2		2		n	273	negative	negative	positive	positive
M748	748.2	SP-Library2-7_S67	748	2	42	n			no.part	1		5	1	2	1	16	10	1	0	2	1	2	1	2	2	2	1	2	1	1	2	20		15				2		2		n	n	negative	negative	positive	positive
M750	750.2	SP-Library2-70_S68	750	2	28	y	2		no.part	2	2	4	2	2	2	19	2	1	0	0	1	2	2	2	2	2	1	2	1	1	3				3	12	5	2		2		n	206	positive	33, 39, 40, 42, 53, 61, 71, 84	positive	positive
M752	752.2	SP-Library1-94_S94	752	2	30	y	2		no.part	1	9	4	1	2	1	16	9	1	0	5	1	2	2	2	2	2	1	2	1	1	1							2		2		n	clotted	positive	16, 33, 35, 54, 56, 61, 62, 68, 81, 89	positive	positive
M753	753.2	SP-Library2-4_S34	753	2	36	y	2		F753	2		10	1	2	2	18	4	1	0	4		2	2	1	2	2	1	2	1	1	3				4		13	2		2		n	342	positive	45, 71,	negative	negative
M756	756.2	SP-Library2-66_S63	756	2	39	n			no.part	2	3	4	1	2	1	15	4	1	0	2	1	2	2	2	2	2	1	2	1	1	3				8		20	2		2		n	n	positive	62	positive	positive
M758	758.2	SP-Library2-50_S46	excluded	2	54	y	1	3tc, d4t & efavirenz	no.part	2	4	3	5	1	2	18	5	1	1	5	1	2	2	2	2	2	1	2	1	1	2	3	1	10				2		2		n	192	positive	31, 35, 53, 54, 73	positive	positive
M768	768.2	SP-Library2-72_S70	768	2	35	y	2		F768	2		19	1	2	1	18	3	0	0	0	1	2	2	2	2	2	1	2	1	1	3				6		5	2		2		n	261	positive	52, 55, 61, 84	positive	positive
M769	769.2	SP-Library2-61_S58	769	2	22	y	2		F769	2		3	3	2	1	18	3	1	0	2	1	2	2	1	2	2	2	2	2	2	3				3		8	2		2		n	404	positive	16, 54	positive	positive
M773	773.2	SP-Library3-41_S36	773	2	35	y	2		no.part	2		2	1	2	1	17	5	1	0	15	1	2	1	2	2	2	1	2	1	1	3				3		17	2		2		n	367	positive	45	positive	positive
M778	778.2	SP-Library2-83_S82	778	2	40	y	1	Efavirenz,Combination of 3TC & AZT (Lamzid)	no.part	2		14	1	2	1	13	6	1	0	4	1	2	2	2	2	1	1	2	1	1	3				10		10	2		1	3	n	452	positive	54, 61, 72, 83	positive	positive
M779	779.2	SP-Library1-52_S48	779	2	31	y	2		no.part	2		2	5	2	2	16	35	3	3	10	2	2	2	2	2	2	2	2	1	1	1							2		2		n	303	positive	16, 35, 40, 55, 73, 84, 89	positive	positive
M781	781.2	SP-Library2-94_S94	781	2	43	y	2		F781	2		1	1	2	2	10	11	1	1	4	1	2	2	2	2	2	1	2	1	1	3				2		20	2		2		n	435	positive	71, 72	positive	positive
M784	784.2	SP-Library2-56_S52	excluded	2	34	n			no.part	2		11	1	2	1	22	3	1	0	3	2	2	2	2	2	2	2	2	2	1	3				6		2	2		2		n	n	negative	negative	positive	positive
M785	785.2	SP-Library2-19_S11	785	2	36	y	2		F785	2	7	4	2	2	1	18	11	2	1	3	1	2	2	2	2	2	1	2	1	1	3				10		17	2		2		n	1007	negative	negative	positive	positive
M789	789.2	SP-Library3-95_S95	789	2	43	y	2		no.part	2		7	3	2	1	11	8	2	0	2	1	2	2	2	2	2	1	2	1	1	3				10		20	2		1	2	n	124	positive	58, 70, 72, 84	positive	positive
M792	792.2	SP-Library2-3_S23	792	2	35	y	1	2	F792	2	12	2	4	2	2	17	4	2	2	2	1	2	2	2	2	2	1	2	1	1	3				2		15	2		2		n	485	negative	negative	positive	positive
M794	794.2	SP-Library2-40_S35	794	2	31	y	1	3TC,Zerif,Efavirenz	F794	2	10	4	3	2	1	16	3	1	0	4	1	2	2	2	2	2	1	2	1	1	3				4	11	11	2		2		n	256	negative	negative	positive	positive
M796	796.2	SP-Library2-51_S47	796	2	33	y	2		F796	2	4	0	10	2	2	16	10	1	0	12	1	2	2	2	2	2	1	2	1	1	2	2		2				2		2		n	118	positive	40, 42, 51, 54, 61, 70, 89	positive	positive
M798	798.2	SP-Library2-62_S59	798	2	48	y	1	AZT,Nevirapine and D4T	no.part	1		23	6	2	1	13	30	1	0	0	1	2	2	2	2	2	1	2	1	1	3				6		35	2		2		n	144	positive	6, 61, 66, 72	positive	positive
M799	799.2	SP-Library2-73_S71	799	2	35	y	2		F799	2	3		1	2	2	15	25	4	1	29	2	2	2	2	2	2	2	2	2	1	3				3		10	2		2		n	398	positive	53, 58, 62, 72, 84	positive	positive
M802	802.2	SP-Library2-12_S4	excluded	2	38	n			no.part	2	2	0	2	2	2	26	4	1	1	1	1	2	2	2	2	1	2	2	2	1	3				7	0	15	2		2		n	n	negative	negative	positive	positive
M803	803.2	SP-Library2-84_S83	803	2	33	y	2		F803	2	6	0	5	9	2	16	5	2	2	15	1	2	2	2	2	2	1	2	1	2	3				15	6	8	2		2		n	638	positive	6, 18, 39, 40, 45, 53, 58, 61, 62, 72, 81, 83, 89	positive	positive
M808	808.2	SP-Library2-95_S95	808	2	39	y	2		F808	2	11		1	1	1	18	15	4	0	15	2	2	2	2	2	2	2	2	2	1	3				10		22	2		2		n	452	positive	51, 81, 83	positive	positive
M809	809.2	SP-Library2-2_S12	809	2	37	y	2		F809	2		6	1	2	1	16	8	1	0	1		2	2	2	2	2	2	2	2	1	3				1		20	2		2		n	232	positive	39, 52, 55	positive	positive
M812	812.2	SP-Library3-40_S35	812	2	22	y	2		no.part	2	5	2	6	2	2	16	6	1	0	10	2	2	2	2	2	2	2	2	2	1	3				1	6	5	2		2		n	432	positive	39, 53, 68, 82	positive	positive
M824	824.2	SP-Library3-2_S12	excluded	2	24	y	2		no.part	2	8	0	5	2	2	16	5	1	0	2	1	2	2	2	2	2	1	2	1	2	3				4		3	2		2		n	350	positive	51, 52, 54, 68, 70	positive	positive
M825	825.2	SP-Library3-30_S24	825	2	27	y	2		no.part	1	6	1	1	2	1	17	8	1	0	0	1	2	1	2	2	2	2	2	2	1	1							2		2		n	56	positive	54, 58, 84	positive	positive
M829	829.2	SP-Library2-30_S24	829	2	26	y			F829	2	3	0	16	2	2	10	16	2	2	12	1	2	2	2	2	2	1	2	1	1	3				6	10	15	2		2		n	398	positive	6, 42, 45, 70, 73, 54	positive	positive
M830	830.2	SP-Library2-79_S77	830	2	31	n			no.part	2	6	0	5	2	2	17	5	2	2	16	1	2	2	2	2	2	1	2	1	1	3				2	6	1	2		2		n	n	negative	negative	positive	positive
M834	834.2	SP-Library2-74_S72	834	2	44	y	1	d4t, nevirapine, 3tc	no.part	2	9	2	1	2	1	21	3	1	0	0	1	2	2	1	2	2	1	2	1	2	2			7				2		2		n	310	positive	6, 31, 55, 58, 66, 69, 70	positive	positive
M836	836.2	SP-Library3-51_S47	excluded	2	44	y	2		no.part	2	10	10	9	2	1	19	9	1	1	6	2	2	2	2	2	2	2	2	2	1	3				6	6	20	2		2		n	179	positive	58, 70, 72, 89	positive	positive
M837	837.2	SP-Library3-62_S59	837	2	40	y	2		no.part	1	8	7	7	2	1	16	7	1	1	0	1	2	2	2	2	2	1	2	1	1	1							2		2		n	321	positive	51, 53, 66, 59	positive	positive
M5xx	5xx.2	SP-Library1-74_S72	excluded						no.part
DSTM	DSTM	SP-Library3-96_S96	excluded
eMC	eMC	SP-Library1-85_S84	excluded
eMC	eMC	SP-Library2-85_S84	excluded
NTC	NTC	SP-Library1-96_S96	excluded
NTC	NTC	SP-Library2-96_S96	excluded
sMC	sMC	SP-Library3-85_S84	excluded
